# Supplementary material for: Signals of Diagnostic Product Ions of Kavalactones in Their ESI Mass Spectra—Implications for Isomer Differentiation and Identification of Kavalactone Conjugates
Source: Int J Mol Sci. 2026 Mar 20;27(6):2840. doi: 10.3390/ijms27062840 (PMC13027372; doi:10.3390/ijms27062840)
Supplement: Supplementary file 1 [file ijms-27-02840-s001.zip]

Archive with 1 entries (1 files):
- ijms-4173582-supplementary.pdf
